# Supplementary material for: Genetic and Structural Variations in Czech Patients With Congenital Myopathies
Source: Clin Genet. 2025 Jun 17;108(6):678–83. doi: 10.1111/cge.14782 (PMC12580487; doi:10.1111/cge.14782)
Supplement: Supplementary file 3 — Table S2. Genotype and phenotype of Czech patients with congenital myopathy. [file CGE-108-678-s002.xlsx]

## Sheet: Table S2
Table S2. Genotype and phenotype of Czech patients with congenital myopathy
Patient number	Sex	Inheritance	Gene	Gene transcript / Genomic reference sequence	Variant on the first allele	Variant on the second allele	Age in phenotype description	Phenotype
1	F	AD	ACTA1	NM_001100.4 / NC_000001.10	c.143G>C p.(Gly48Ala)		40 y	Congenital hypotonia; restrictive pulmonary disorder due to severe kyphoscoliosis from 15 years, permanently artificial pulmonary ventilation from 19 years; cardiac tachycardia; still able to walk.
2	F	AD, de novo	ACTA1	NM_001100.4 / NC_000001.10	c.143G>A p.(Gly48Asp)		21 y	Congenital hypotonia, temporary NG tube feeding; independent sitting and walking from 5 years, mild improvement of motor abilities over time; currently severe kyphoscoliosis, able to walk, walking upstairs with support, myopathic facies, mild divergent strabismus, hyporeflexia, upper limb joint hypermobility, generalised muscle weakness with neck and lower limb girdle muscle predominance, Achille…
3	M	AD, de novo	ACTA1	NM_001100.4 / NC_000001.10	c.227G>T p.(Gly76Val)		fetus	Polyhydramnios, abnormal ultrasound findings - arthrogryposis multiplex congenita.
4	F	AD, de novo	ACTA1	NM_001100.4 / NC_000001.10	c.338A>G p.(Asn113Ser)		3 y	Craniofacial dysmorphism (atypical head shape, gothic palate, tent-shaped mouth), congenital hypotonia, hyporeflexia; NG tube feeding, later PEG; respiratory insufficiency with resuscitation, temporary continuous positive airway pressure (CPAP), artificial pulmonary ventilation via tracheostomy at 2 months; currently able to roll over lying down, unable to sit/stand/walk independently, generalise…
5	F	AD	ACTA1	NM_001100.4 / NC_000001.10	c.460G>A p.(Val154Met)		46 y	Muscle weakness since childhood; significant scoliosis from 10 years; mild Achilles tendon contractures, walking upstairs with support, lumbagia, calf dysesthesia.
6	F	AD, de novo	ACTA1	NM_001100.4 / NC_000001.10	c.572T>C p.(Leu191Pro)		14 y	Congenital hypotonia; motor developmental delay mainly due to neck extensors weakness, independent walking from 14 months; Achilles tendon contractures with surgical intervention; nocturnal use of CPAP from 13 years; currently able to sit independently, able to walk short distances with support, generalized muscle weakness, atrophy of upper limb muscles, contractures of lower limbs, scoliosis.
7	F	AD, de novo	ACTA1	NM_001100.4 / NC_000001.10	c.727G>A p.(Glu243Lys)		13 y	Congenital hypotonia, gothic palate, facial hypotelorism, shorter fingers and toes, joint hypermobility; swelling of the insteps, sitting with support from 18 months, never able to walk, chronic respiratory insufficiency, respiratory failure at 2 years with bronchopneumonia, artificial pulmonary ventilation via tracheostomy from 2.5 years; died at 13 years of age.
8	F	AD	ACTA1	NM_001100.4 / NC_000001.10	c.742C>A p.(Gln248Lys)		37 y	Motor development delay, muscle weakness from childhood, never able to run; currently able to walk short distances, walking upstairs with support, breathing problems, pes cavus.
9	M	AD, de novo	ACTA1	NM_001100.4 / NC_000001.10	c.821C>T p.(Ala274Val)		4 y	Severe congenital hypotonia, joint hypermobility, hypomimia; currently walking with support.
10	F	AD	ACTA1	NM_001100.4 / NC_000001.10	c.1049C>T p.(Ser350Leu)		44 y	Slowly progressive myopathy from childhood, clinically suspected of Marfan syndrome.
11	M	AD, de novo	ACTA1	NM_001100.4 / NC_000001.10	c.1055C>T p.(Ser352Phe)		18 y	Congenital hypotonia; unable to sit/stand/walk, joint hypermobility, pes equinovarus, convergent strabismus; currently severe scoliosis, chest deformity, respiratory difficulties, dilated cardiomyopathy; death due to cardiac and respiratory failure at 18 years of age.
			CRPPA	NM_001101426.4 / NC_000007.13	c.641C>T p.(Pro214Leu)	c.1114_1116del p.(Val372del)
12	M	AD, de novo	ACTA1	NM_001100.4 / NC_000001.10	c.1132T>C p.(*378Glnext*47)		1.5 m	Polyhydramnios; severe congenital hypotonia, CPAP, contractures, stigmatization (macrocephaly, low-set back rotated ears, wide base of the nose, gothic palate, chest slightly pushed in, hands in a claw position, limited mobility large joints, protruding heel), died at 1.5 months of age.
13	M	AR, trans	CFL2	NM_138638.5 / NC_000014.810	c.95G>C p.(Arg32Thr)	c.160C>T p.(Gln54*)	9 y	Congenital hypotonia; artificial pulmonary ventilation via tracheostomy and PEG from 2 years; currently severe kyphoscoliosis and contractures, unable to sit and walk.
14	F	AD, de novo	DNM2	NM_001005361.3 / NC_000019.9	c.1856C>T p.(Ser619Leu)		10 m	Severe congenital hypotonia, myopathic facies; motor development delay, muscle hypotrophy.
15	M	AR, trans	LMOD3	NM_198271.5 / NC_000003.11	c.920G>A p.(Arg307His)	c.920G>A p.(Arg307His)	2 m	Severe congenital hypotonia, pneumothorax, temporary CPAP, myopathic facies, gothic palate, not able to swallow, PEG.
16	M	XLR	MTM1	NM_000252.3 / NC_000023.10	g.(?_149737047)_(149767151_149783061)del p.?; ex1_4del		1 m	Polyhydramnios; severe congenital hypotonia, myopathic facies, triangular shape of the face, narrow lips, longer fingers on the hands, larger palms, CPAP.
17	M	XLR, from mother	MTM1	NM_000252.3 / NC_000023.10	c.514G>C p.(Glu172Gln)		4 y	Congenital hypotonia; independent walking at 2 years; currently frequent falls, joint hypermobility, divergent strabismus.
18	M	XLR, from mother	MTM1	NM_000252.3 / NC_000023.10	c.529-1G>A p.?		2 days	Abnormal ultrasound findings - leg deformities; severe congenital hypotonia, arthrogryposis multiplex congenita, died of respiratory failure at two days of age.
19	M	XLR	MTM1	NM_000252.3 / NC_000023.10	c.614C>T p.(Pro205Leu)		2 y	Prematurity, congenital hypotonia, temporary CPAP, feeding difficulties, NG tube feeding, artificial pulmonary ventilation via tracheostomy from 5 months, PEG from 5 months; severe motor developmental delay; currently able to keep the head in horizontal position, able to elevate upper and lower limbs antigravity, unable to sit/stand/walk, myopathic facies, incomplete external ophthalmoplegia, are…
20	M	XLR, from mother	MTM1	NM_000252.3 / NC_000023.10	c.1103_1134del p.(Lys368Metfs*17)		1 m	Polyhydramnios; severe congenital hypotonia, CPAP, unable to swallow.
21	M	XLR, from mother	MTM1	NM_000252.3 / NC_000023.10	c.1039_1043del p.(Leu347Thrfs*29)		2 y	Polyhydramnios, prematurity; congenital hypotonia, apnoe, bradycardia, resuscitation after birth, CPAP, NG tube feeding, other perinatal complications: hemorrhagic shock (cephalohematoma, large subgaleal hematoma, hepatic subcapsular hematoma, clavicle fracture), pulmonary atelectasis, recurrent pneumothorax, fluidothorax, complicated by pneumonia and sepsis, hepatopathy; PEG from 1 year; artific…
22	M	XLR, from mother	MTM1	NM_000252.3 / NC_000023.10	c.1210G>A p.(Glu404Lys)		43 y	Predominantly proximal muscle weakness since childhood, slow progression; currently able to walk with support, myopathic facies, ophthalmoparesis, high-arched palate, mild swallowing difficulties, proximal weakness of upper and lower limbs, areflexia, Achilles tendon contractures, mild scoliosis.
23	M	XLR, from mother	MTM1	NM_000252.3 / NC_000023.10	c.1519_1522del p.(Glu507Asnfs*28)		3 m	Severe congenital hypotonia, resuscitation after birth, CPAP, pes equinovarum, unable to swallow, NG tube feeding, later PEG, myopathic facies.
24	M	XLR, from mother	MTM1	NM_000252.3 / NC_000023.10	c.1601G>A p.(Trp534*)		6 y	Severe congenital hypotonia; currently artificial pulmonary ventilation via tracheostomy, PEG, contractures, opthalmoplegia, myopathic facies, unable to walk, able to sit.
25	M	XLR, from mother	MTM1	NM_000252.3 / NC_000023.10	g.(149832083_149839900)_(149841617_?)del p.?; ex15del		37 y	Muscle weakness since childhood, ophthalmoparesis, hypomimia, dysphonia, frequent falls; slow progression; currently walking without support, lower limb muscle weakness proximally and distally, upper limb muscle weakness proximally, axial muscle weakness, mild restrictive respiratory difficulties, exertional dyspnea.
26	M	AD, inherited	MYBPC1	NM_002465.4 / NC_000012.11	c.776T>C p.(Leu259Pro)		7 y	Limb tremors after birth; developmental dysphasia and dyspraxia; hypotonia from 2 years; currently atypical gait (with pelvic rotation), hyperlordosis, spinal rigidity, hypomimia, ophthalmoplegia. Mother (42 years): very mild myopathy, limb tremor.
27	M	AD, inherited	MYBPC1	NM_002465.4 / NC_000012.11	c.832+2_832+3del p.?		6 m	Episodes of rapid breathing, hypotonia, lower limb tremor, tongue tremor. Father (34 years): tremor in infancy.
28	F	AR, trans	MYBPC1	NM_002465.4 / NC_000012.11	c.2486_2492del p.(Lys829Ilefs*7)	c.2663A>G p.(Asp888Gly)	7 y	Polyhydramnios; congenital hypotonia, craniofacial dysmorphia (drooping and swollen eyelids, inverted U-shaped mouth, low-set ears, hint of micromandibula), contractures, swallowing difficulties, NG tube feeding, hypomimia, mild inspiratory stridor, occasional limb tremor; currently generalised muscle weakness, hyporeflexia, myopathic facies.
29	F	AD	NEB	NM_001164508.2 / NC_000002.11	c.1674+136_11806-555delinsN[77] p.?; ex19_78del		64 y	First symptoms in childhood (foot drop, problems with running and jumping, fatigue, generalised hypotonia and areflexia); slow progression; pelvifemoral muscle weakness, followed by distal muscle weakness of upper limbs in the third decade; loss of ambulation at 64 years, mainly tibioperoneal weakness and distal muscle atrophies, high-arched feet, mild Achilles tendon contractures, mild restricti…
30	M	AR	NEB	NM_001164508.2 / NC_000002.11	c.1970T>C p.(Leu657Pro)	c.23421_23422del p.(Arg7807Serfs*16)	55 y	Muscle weakness from childhood; slow progression; significant worsening of symptoms in the last 5 years, muscle fatigue, frequent falls.
31	F	AR	NEB	NM_001164508.2 / NC_000002.11	c.2211+5G>A p.?	c.5078G>A p.(Trp1693*)	8 y	Muscle weakness from childhood; frequent falls from 3 years; pronounced hypotonia with defective body posture and defective walking stereotype from 5 years; currently muscle pain after exertion, slower walking, joint hypermobility, lumbar hyperlordosis, hypomimia, rhinolalia.
32	F	AR	NEB	NM_001164508.2 / NC_000002.11	c.2211+5G>A p.?	c.13059+5G>A p.?	24 y	Congenital hypotonia, gothic palate, myopathic facies; currently artificial pulmonary ventilation via tracheostomy, PEG, contractures, scoliosis, pes cavus.
33	F	AR	NEB	NM_001164508.2 / NC_000002.11	c.2211+5G>A p.?	c.17013+2T>G p.?	3 y	Congenital hypotonia, respiratory insufficiency, temporary CPAP, NG tube feeding, PEG from 1 to 6 months, myopathic facies; independent walking at 18 months, able to run slowly, joint hypermobility.
34	F	AR, trans	NEB	NM_001164508.2 / NC_000002.11	c.5683A>C p.(Asn1895His)	c.6205G>T p.(Glu2069*)	1 day	Fetal akinesia deformation sequence, severe congenital hypotonia, arthrogryposis multiplex congenita, died one day after birth.
35	F	AR	NEB	NM_001164508.2 / NC_000002.11	c.11470del p.(Val3824Trpfs*11)	c.20690A>G p.(Tyr6897Cys)	50 y	Muscle weakness from childhood; slow progression; currently able to walk short distances, frequent falls, muscle fatigue, impaired fine motor skills, dizziness.
36	M	AR, trans	NEB	NM_001164508.2 / NC_000002.11	c.18893_19233del p.?; ex121_124del	c.24683_24684del p.(Lys8228Argfs*19)	7 m	Severe congenital hypotonia, arthrogryposis multiplex congenita, respiratory insufficiency, CPAP from birth, permanent NG tube feeding, testicular retention; at the age of 6 months able to elevate upper limbs above the surface, myopathic facies, died at 7 months of age.
37	M	AD, inherited	RYR1	NM_000540.3 / NC_000019.9	c.5314A>G p.(Arg1772Gly)		10 y	Hypotonia from infancy; at 3 years rhabdomyolysis after anesthesia; currently generalised muscle weakness with axial muscle predominance, shortened postural muscles, mild scoliosis, mild Achille tendon contractures, hypomimia, tiptoe walking, frequent falls. Mother (46 years): tiptoe walking and frequent falls in childhood, muscle weakness.
38	M	AD, inherited	RYR1	NM_000540.3 / NC_000019.9	c.12731T>G p.(Met4244Arg)		22 y	Muscle weakness since childhood; currently muscle pain after exertion, able to run on short distances, mild generalised muscle weakness with proximal dominance. Mother (49 years): muscle weakness since childhood; currently walking upstairs with support.
39	F	AD, inherited	RYR1	NM_000540.3 / NC_000019.9	c.13724A>T p.(Asn4575Ile)		38 y	Muscle weakness since childhood; currently scoliosis, girdle muscle weakness, walking upstairs with support. Daughter (13 years): prematurity, temporary CPAP, hypotonia, feeding difficulties; independent walking from 18 months; currently mild generalised muscle weakness, spine rigidity, walking upstairs with support. Son (11 years): congenital bilateral hip luxation, hypotonia, areflexia, contrac…
40	F	AD, inherited	RYR1	NM_000540.3 / NC_000019.9	c.14422_14423inv p.(Phe4808Asn)		29 y	Congenital hip luxation; currently generalised muscle weakness, areflexia in the lower extremities, walking upstairs with support. Mother (53 years): congenital hip luxation; currently generalised muscle weakness, walking with support. Brother (21 years): bilateral congenital hip luxation; currently generalised muscle weakness, lower limb areflexia.
41	M	AD, de novo	RYR1	NM_000540.3 / NC_000019.9	c.14422_14423inv p.(Phe4808Asn)		6 y	Hypotonia from infancy; independent walking from 18 months; currently muscle weakness of upper limb girdle, myopathic facies, hypotrophy of thigh muscles, pes cavus, scoliosis.
42	F	AD, de novo	RYR1	NM_000540.3 / NC_000019.9	c.14581C>T p.(Arg4861Cys)		1 m	Polyhydramnios, severe congenital hypotonia, congenital hip luxation, no dysmorphic features, death due to cardiorespiratory failure in 6 months.
43	F	AD, de novo	RYR1	NM_000540.3 / NC_000019.9	c.14581C>T p.(Arg4861Cys)		12 y	Severe congenital hypotonia, joint hypermobility, femur fracture, temporary CPAP; pectus excavatum at 1 year, scoliosis, hip joint dislocation, recurrence of the femur fracture; currently able to sit, unable to walk, several scoliosis surgeries.
44	F	AD, de novo	RYR1	NM_000540.3 / NC_000019.9	c.14581C>T p.(Arg4861Cys)		15 y	Congenital hip luxation; hypotonia from infancy; at 1 year contractures and scoliosis; currently generalised muscle weakness with proximal muscle predominance, hyporeflexia, walking with support.
45	M	AD	RYR1	NM_000540.3 / NC_000019.9	c.14582G>C p.(Arg4861Pro)		8 y	Hypotonia from infancy, motor development delay; currently generalised muscle weakness with proximal muscle predominance, walking upstairs with support.
46	F	AD, de novo	RYR1	NM_000540.3 / NC_000019.9	c.14678G>A p.(Arg4893Gln)		19 y	Congenital hip dysplasia; hypotonia from infancy, motor development delay; currently generalised muscle weakness with lower limb muscle predominance, walking with support, areflexia, semiptosis.
47	F	AD, inherited	RYR1	NM_000540.3 / NC_000019.9	c.14770_14772del p.(Phe4924del)		3 y	Intrauterine growth restriction; congenital hypotonia; motor development delay; currently able to walk and run, myopathic facies. Father (34 years): myopathy from early childhood, motor development delay, atypical gait; currently generalised muscle weakness with axial muscle predominance, waddling gait, able to climb stairs without support, areflexia, mild scoliosis, bilateral ptosis.
48	M	AD, de novo	RYR1	NM_000540.3 / NC_000019.9	c.14779_14784del p.(Val4927_Ile4928del)		16 m	Weak fetal movements, fetal anasarca, prematurity, temporary CPAP, feeding difficulties with gastrointestinal motility disorder after birth, giant inguinoscrotal hernia, bilateral hydronephrosis, congenital hip dislocation, scoliosis, skeletal deformity, severe axial hypotonia with limb hypertonia, hyporeflexia, disproportional habitus, craniofacial dysmorphia; currently able to stand and take a …
49	M	AD, inherited	RYR1	NM_000540.3 / NC_000019.9	c.15016G>A p.(Gly5006Ser)		19 y	Congenital hypotonia, pes equinovarus; independent walking at 2 years; currently walking upstairs with support, myopathic facies. Father (45 years): cleft palate, congenital hypotonia, resuscitated after birth (not specified), hyporeflexia; independent walking at 2 years; never able to run; currently able to walk usual distances, walking upstairs with support, myopathic facies, weakness of neck, …
50	M	AD, de novo	RYR1	NM_000540.3 / NC_000019.9	c.15077G>A p.(Gly5026Asp)		6 y	Polyhydramnios, dilatation of calicopelvic system and ventral position of thumbs, resuscitated after birth followed by CPAP, NG tube feeding, macrocephaly, craniofacial dysmorphia, cleft and atypical shape of vertebrae, hypospadias, arthrogryposis multiplex congenita, severe congenital hypotonia, testicular retention; respiratory failure worsened during uroinfection with necessity of artificial p…
51	M	AR, trans	RYR1	NM_000540.3 / NC_000019.9	c.2059del p.(Leu687Serfs*43)	c.11315G>A p.(Arg3772Gln)	3 y	Intrauterine growth retardation; severe congenital hypotonia, contractures, temporary CPAP; currently PEG, unable to sit/stand/walk, myopathic facies, joint hypermobility. Sister (3 months): severe congenital hypotonia, temporary CPAP, contractures, myopathic facies, PEG from 4 weeks of age.
52	M	AR, trans	RYR1	NM_000540.3 / NC_000019.9	c.2505del p.(Pro836Leufs*48)	c.9579C>G p.(Cys3193Trp)	1 m	Congenital hypotonia, feeding difficulties, no facial dysmorphic features.
53	F	AR	RYR1	NM_000540.3 / NC_000019.9	c.2505del p.(Pro836Leufs*48)	c.10622C>T p.(Ala3541Val)	63 y	Muscle weakness from childhood; currently walking upstairs with support, myopathic facies, ophthalmoparesis.
54	M	AR, trans	RYR1	NM_000540.3 / NC_000019.9	c.2593del p.(His865Ilefs*19)	c.7063C>T p.(Arg2355Trp)	9 y	Congenital diastasis of abdominal muscles, testicular retention; independent walking at 18 months, tiptoe walking; currently able to walk usual distances, walking upstairs with support, myopathic facies, mild weakness of lower limb girdle muscles, mild Achilles tendon contractures, myasthenic symptoms (fluctuating muscle weakness including the bulbar muscles) with improvement with pyridostigmine …
55	M	AR, trans	RYR1	NM_000540.3 / NC_000019.9	c.2870+1G>A p.?	c.7268T>A p.(Met2423Lys)	18 y	Resuscitated after birth, motor development delay, muscle weakness; currently walking without restrictions, unable to run, muscle pains after exertion, semiptosis.
56	F	AR, trans	RYR1	NM_000540.3 / NC_000019.9	c.2870+1G>A p.?	c.9579C>G p.(Cys3193Trp)	13 y	Prenatally detected dilatation of calicopelvic system, born at term, craniofacial stigmatization, poor sucking, hypotonia; at 3 months pneumonia with necessity of artificial pulmonary ventilation via tracheostomy, at 8 months PEG; never able to sit/stand/walk independently; currently only fine motor skills of the hands preserved, external ophthalmoplegia, scoliosis, bilateral hip luxation, myopat…
57	M	AR, 1 de novo	RYR1	NM_000540.3 / NC_000019.9	c.3094C>T p.(Arg1032Cys)	c.7523G>A p.(Arg2508His)	3 y	Intrauterine growth restriction; congenital hypotonia, temporary CPAP, feeding difficulties, testicular retention (treated by surgical intervention at 1 year with complication of malignant hyperthermia); independent walking at 20 months; currently able to walk usual distances, walking upstairs with support, generalised muscle weakness with axial and pelvic muscle predominance, myopathic facies.
58	F	AR, trans	RYR1	NM_000540.3 / NC_000019.9	c.4717C>A p.(Pro1573Thr)	c.14416A>G p.(Asn4806Asp)	2 y	Congenital hypotonia; independent sitting from 1 year and walking from 2 years, generalised muscle weakness with axial muscle predominance.
59	F	AR, trans	RYR1	NM_000540.3 / NC_000019.9	c.5129A>G p.(Tyr1710Cys)	c.12541G>A p.(Glu4181Lys)	17 y	Lower fetal movements; congenital hip dislocation, congenital hypotonia, feeding difficulties; independent walking from 18 months; currently tiptoe walking, able to walk usual distances, ptosis, incomplete external ophthalmoplegia, mild lower limb girdle muscle weakness.
60	M	AR, trans	RYR1	NM_000540.3 / NC_000019.9	c.5129A>G p.(Tyr1710Cys)	c.14573A>G p.(Asn4858Ser)	16 y	Polyhydramnios; congenital hypotonia, temporary NG tube feeding; walking with support from 7 years; currently progression of muscle weakness, able to walk only few metres in walker, generalized muscle weakness with limb girdle muscle predominance, mild contractures and scoliosis, myopathic facies.
61	F	AR, trans	RYR1	NM_000540.3 / NC_000019.9	c.5422_5436del p.(Asp1809_Arg1813del)	c.9579C>G p.(Cys3193Trp)	3 y	Severe congenital hypotonia; PEG from 1 year; currently artificial pulmonary ventilation via tracheostomy, unable to walk, able to sit; cardiac arrest with successful resuscitation at 3 years, bradycardia.
62	M	AR, trans	RYR1	NM_000540.3 / NC_000019.9	c.6617C>T p.(Thr2206Met)	c.11767del p.(Leu3923Cysfs*76)	6 y	Congenital hypotonia, arthrogryposis multiplex congenita with macrocephaly, micromandibula, scoliosis, cleft of vertebrae, testicular retention; independent walking at 18 months; currently able to walk usual distances, muscle weakness of axial and proximal lower limb muscles, myopathic facies.
63	F	AR, trans	RYR1	NM_000540.3 / NC_000019.9	c.6721C>T p.(Arg2241*)	c.9047A>C p.(Tyr3016Ser)	5 m	Severe congenital hypotonia, CPAP; death due to respiratory failure at 5 months of age.
64	F	AR, 1 de novo	RYR1	NM_000540.3 / NC_000019.9	c.6892-1G>C p.?	c.9623C>T p.(Pro3208Leu)	15 y	Severe congenital hypotonia, contractures, swallowing difficulties; PEG from 18 months; never able to sit and walk, kyphoscoliosis, myopathic facies, external ophthalmoplegia, artificial pulmonary ventilation via tracheostomy; died at 15 years of age from multi-organ failure due to pleuropneumonia.
65	M	AR	RYR1	NM_000540.3 / NC_000019.9	c.7268T>A p.(Met2423Lys)	c.12110del p.(Gly4037Alafs*2)	14 y	Congenital hypotonia; independent walking from 2 years; never able to run; currently generalised muscle weakness with lower limb girdle muscle predominance, walking upstairs with support, waddling gait.
66	M	AR, trans	RYR1	NM_000540.3 / NC_000019.9	c.8520dup p.(Lys2841Glufs*10)	c.10622C>T p.(Ala3541Val)	22 y	Congenital hypotonia; independent walking at 2 years; frequent falls, difficulty with walking upstairs, ptosis; since 10 years deterioration of the ability to walk, swallowing difficulties, myopathic facies, ophthalmoparesis, calves pseudohypertrophy, Achilles tendon contractures.
67	F	AR, trans	RYR1	NM_000540.3 / NC_060943.1	c.9579C>G p.(Cys3193Trp)	c.11690-626_12094+934del p.?; ex85-88del	16 y	Congenital hypotonia, craniofacial stigmatization, feeding difficulties; respiratory failure at 3 years due to respiratory infection; normal motor development; currently able to walk usual distances, walking upstairs with support, nocturnal use of BiPAP, muscle weakness with neck and axial muscle predominance, incomplete external ophthalmoplegia, recently scoliosis surgery.
68	F	AR, trans	SCN4A	NM_000334.4 / NC_000017.10	c.794C>T p.(Ala265Val)	c.794C>T p.(Ala265Val)	14 y	Congenital pes equinovarus, congenital hypotonia; independent walking from 20 months, tiptoe walking; currently able to walk usual distances, able to climb stairs with support, myopathic facies, muscle weakness with upper and lower limb girdle muscle predominance, scapula alata, contractures of upper and lower limbs, spine rigidity.
69	F	AR, trans	SCN4A	NM_000334.4 / NC_000017.10	c.3752A>G p.(Tyr1251Cys)	c.3853_3855del p.(Phe1285del)	fetus	Polyhydramnios, abnormal ultrasound findings - arthrogryposis multiplex congenita.
70	M	AR, trans	SCN4A	NM_000334.4 / NC_000017.10	c.3938C>T p.(Thr1313Met)	c.4819G>A p.(Glu1607Lys)	10 days	Polyhydramnios; severe congenital hypotonia, arthrogryposis multiplex congenita, hydrops fetalis, death due to respiratory failure at 10 days of age.
71	F	AD, de novo	TNNT3	NM_006757.4 / NC_000011.9	c.174_182del p.(Asp58_Lys61delinsGlu)		1 m	Severe congenital hypotonia, arthrogryposis multiplex congenita, craniofacial dysmorphia.
72	F	AD	TPM2	NM_003289.4 / NC_000009.11	c.20_22del p.(Lys7del)		57 y	Achilles tendon contractures and scoliosis from childhood; significant muscle weakness from 20 years; currently muscle fatigue and pain, unable to walk upstairs, swallowing difficulties.
73	M	AD, de novo	TPM2	NM_003289.4 / NC_000009.11	c.415_417del p.(Glu139del)		6 y	Congenital hypotonia, dolichocephaly, feeding difficulties; independent walking from 16 months; currently able to walk independently for shorter distances, walking upstairs with support, frequent falls, muscle fatigue, muscle pain, hypomimia, generalised hypotonia, mild muscle weakness of axial and upper and lower limb girdle muscles, areflexia, spine rigidity, scoliosis.
74	F	AD, inherited	TPM3	NM_152263.4 / NC_000001.10	c.26T>G p.(Met9Arg)		55 y	First symptoms in childhood - clumsiness, tripping, firstly tibioperoneal later pelvifemoral weakness; weakness of upper limb distal muscles from 45 years; currently walking with support, partially wheelchair-bound, waddling gait with stepage, moderate restrictive respiratory involvement, arrhythmia (paroxysmal tachycardia on beta-blockers). Daughters (36 and 29 years): similar symptoms as mother.
75	M	AD, de novo	TPM3	NM_152263.4 / NC_000001.10	c.503G>A p.(Arg168His)		2 y	Congenital hypotonia, motor development delay, joint hypermobility, dyspraxia, defective posture.
76	M	AR, trans	TTN	NM_001267550.2 / NC_000002.11	c.3034C>T p.(Arg1012*)	c.88594G>A p.(Asp29532Asn)	1 m	Severe congenital hypotonia, arthrogryposis multiplex congenita, femur fracture, facial dysmorphia, death due to respiratory failure at 1 month of age.
77	F	AR, 1 de novo	TTN	NM_001267550.2 / NC_000002.11	c.6508G>C p.?	c.10852C>T p.(Gln3618*)	2 y	Congenital hypotonia, independent walking from 18 months, hyperlordosis.
78	F	AR, 1 de novo	TTN	NM_001267550.2 / NC_000002.11	c.34211_34212del p.(Tyr11404Cysfs*3)	c.68824+2T>C p.?	19 m	Severe congenital hypotonia, arthrogryposis multiplex congenita, hip dysplasia, chest deformity, hypertelorismus; limbs with acral deformities - long slender fingers, cutaneous syndactyly, atypical flexion grooves in the palms, pes equinovarus.
79	F	AR	TTN	NM_001267550.2 / NC_000002.11	c.36097dup p.(Arg12033Lysfs*7)	c.36097dup p.(Arg12033Lysfs*7)	6 y	Severe congenital hypotonia, arthrogryposis multiplex congenita, temporary CPAP; currently limb deformity, joint hypermobility, hypomimia, scapula alata, able to walk but limited range of motion.
Variants in bold letters have been described only in the Czech CM population according to the HGMD database. AD - autosomal dominant, AR - autosomal recessive, XLR - X-linked recessive; F - female, M - male; y - years, m - months; BiPAP - bilevel positive airway pressure, CPAP - continuous positive airway pressure, NG tube - nasogastric tube, PEG - percutaneous endoscopic gastrostomy
