# Supplementary material for: Genetic and Structural Variations in Czech Patients With Congenital Myopathies
Source: Clin Genet. 2025 Jun 17;108(6):678–83. doi: 10.1111/cge.14782 (PMC12580487; doi:10.1111/cge.14782)
Supplement: Supplementary file 4 — Table S3. Classification of variants identified only in Czech patients with congenital myopathy. [file CGE-108-678-s003.xlsx]

## Sheet: Table S3
Table S3. Classification of variants identified only in Czech patients with congenital myopathy
Gene	Gene transcript / Genomic reference sequence	Variant	gnomAD v4.1.0 European (non-Finnish) Allele frequency	Czech ACGT database Allele frequency	Criteria for variant classification according to ACMG guidelines and VarSome	Final classification of the variant
ACTA1	NM_001100.4 / NC_000001.10	c.227G>T p.(Gly76Val)	x	x	PS2, PM1, PM2, PM5, PP3	Pathogenic
ACTA1	NM_001100.4 / NC_000001.10	c.460G>A p.(Val154Met)	0	x	PM1, PM2, PM5, PP3	Likely pathogenic
ACTA1	NM_001100.4 / NC_000001.10	c.572T>C p.(Leu191Pro)	x	x	PS2, PM1, PM2, PP3	Likely pathogenic
ACTA1	NM_001100.4 / NC_000001.10	c.1055C>T p.(Ser352Phe)	x	x	PS2, PM1, PM2, PM5, PP3	Pathogenic
CFL2	NM_138638.5 / NC_000014.810	c.95G>C p.(Arg32Thr)	x	x	PM1, PM2, PM3, PP4	Likely pathogenic
CFL2	NM_138638.5 / NC_000014.810	c.160C>T p.(Gln54*)	8.475e-7	x	PVS1, PM2	Likely pathogenic
LMOD3	NM_198271.5 / NC_000003.11	c.920G>A p.(Arg307His)	0.00003644	x	PM2, PP3, BP1	Uncertain significance
MTM1	NM_000252.3 / NC_000023.10	g.(?_149737047)_(149767151_149783061)del p.?; ex1_4del	x	x	PVS1, PS2, PM2	Pathogenic
MTM1	NM_000252.3 / NC_000023.10	c.514G>C p.(Glu172Gln)	x	x	PM1, PM2, PP3, PP4	Likely pathogenic
MTM1	NM_000252.3 / NC_000023.10	c.529-1G>A p.?	x	x	PVS1, PM2	Likely pathogenic
MTM1	NM_000252.3 / NC_000023.10	c.1103_1134del p.(Lys368Metfs*17)	x	x	PVS1, PM2	Likely pathogenic
MTM1	NM_000252.3 / NC_000023.10	c.1039_1043del p.(Leu347Thrfs*29)	x	x	PVS1, PM2	Likely pathogenic
MYBPC1	NM_002465.4 / NC_000012.11	c.832+2_832+3del p.?	x	x	PVS1, PM2	Likely pathogenic
MYBPC1	NM_002465.4 / NC_000012.11	c.2486_2492del p.(Lys829Ilefs*7)	x	x	PVS1, PM2	Likely pathogenic
MYBPC1	NM_002465.4 / NC_000012.11	c.2663A>G p.(Asp888Gly)	8.475e-7	x	PM2, PM3	Uncertain significance
NEB	NM_001164508.2 / NC_000002.11	c.1674+136_11806-555delinsN[77] p.?; ex19_78del	x	x	PVS1, PM2	Likely pathogenic
NEB	NM_001164508.2 / NC_000002.11	c.1970T>C p.(Leu657Pro)	0.000005933	x	PM2, PM3, PP3, PP4, BP1	Likely pathogenic
NEB	NM_001164508.2 / NC_000002.11	c.5078G>A p.(Trp1693*)	x	x	PVS1, PM2	Likely pathogenic
NEB	NM_001164508.2 / NC_000002.11	c.5683A>C p.(Asn1895His)	8.476e-7	x	PM2, PM3, PP4, BP4	Uncertain significance
NEB	NM_001164508.2 / NC_000002.11	c.6205G>T p.(Glu2069*)	0	x	PVS1, PM2	Likely pathogenic
NEB	NM_001164508.2 / NC_000002.11	c.11470del p.(Val3824Trpfs*11)	x	x	PVS1, PM2, PM3	Likely pathogenic
NEB	NM_001164508.2 / NC_000002.11	c.17013+2T>G p.?	x	x	PVS1, PM2	Likely pathogenic
NEB	NM_001164508.2 / NC_000002.11	c.18893_19233del p.?; ex121_124del	x	x	PVS1, PM2, PM3	Likely pathogenic
NEB	NM_001164508.2 / NC_000002.11	c.20690A>G p.(Tyr6897Cys)	0.000001698	0.000398	PM2, PM3, PP3, PP4, BP1	Likely pathogenic
NEB	NM_001164508.2 / NC_000002.11	c.24683_24684del p.(Lys8228Argfs*19)	x	x	PVS1, PM2, PM3	Likely pathogenic
RYR1	NM_000540.3 / NC_000019.9	c.2059del p.(Leu687Serfs*43)	x	x	PVS1, PM2, PM3	Likely pathogenic
RYR1	NM_000540.3 / NC_000019.9	c.2593del p.(His865Ilefs*19)	x	x	PVS1, PM2, PM3	Likely pathogenic
RYR1	NM_000540.3 / NC_000019.9	c.3094C>T p.(Arg1032Cys)	0.00001018	x	PM1, PM2, PM3, PP3	Likely pathogenic
RYR1	NM_000540.3 / NC_000019.9	c.4717C>A p.(Pro1573Thr)	8.683e-7	x	PM1, PM2, PM3, PP3	Likely pathogenic
RYR1	NM_000540.3 / NC_000019.9	c.5129A>G p.(Tyr1710Cys)	0.000002542	x	PM1, PM2, PM3, PP3	Likely pathogenic
RYR1	NM_000540.3 / NC_000019.9	c.5422_5436del p.(Asp1809_Arg1813del)	x	0.000398	PM1, PM2, PM3, PM4	Likely pathogenic
RYR1	NM_000540.3 / NC_000019.9	c.6892-1G>C p.?	x	x	PVS1, PM2	Likely pathogenic
RYR1	NM_000540.3 / NC_000019.9	c.8520dup p.(Lys2841Glufs*10)	x	x	PVS1, PM2, PM3	Likely pathogenic
RYR1	NM_000540.3 / NC_000019.9	c.9047A>C p.(Tyr3016Ser)	x	x	PM2, PM3, PM5, PP2, PP3	Likely pathogenic
RYR1	NM_000540.3 / NC_000019.9	c.10622C>T p.(Ala3541Val)	0.000004238	0.000398	PM2, PM3, PP2, PP4	Likely pathogenic
RYR1	NM_000540.3 / NC_060943.1	c.11690-626_12094+934del p.?; ex85-88del	x	x	PVS1, PM2, PM3	Likely pathogenic
RYR1	NM_000540.3 / NC_000019.9	c.11767del p.(Leu3923Cysfs*76)	x	x	PVS1, PM2, PM3	Likely pathogenic
RYR1	NM_000540.3 / NC_000019.9	c.12731T>G p.(Met4244Arg)	x	x	PM2, PP1, PP2, PP3, PP4	Likely pathogenic
RYR1	NM_000540.3 / NC_000019.9	c.13724A>T p.(Asn4575Ile)	x	x	PM2, PM5, PP2, PP3	Likely pathogenic
RYR1	NM_000540.3 / NC_000019.9	c.14573A>G p.(Asn4858Ser)	8.475e-7	x	PM1, PM2, PM5, PP3, PP5	Likely pathogenic
RYR1	NM_000540.3 / NC_000019.9	c.14582G>C p.(Arg4861Pro)	x	x	PM1, PM2, PM5, PP3, PP5	Likely pathogenic
RYR1	NM_000540.3 / NC_000019.9	c.15016G>A p.(Gly5006Ser)	x	x	PM2, PP1, PP2, PP3, PP4	Likely pathogenic
RYR1	NM_000540.3 / NC_000019.9	c.15077G>A p.(Gly5026Asp)	x	x	PS2, PM2, PP2, PP3	Likely pathogenic
SCN4A	NM_000334.4 / NC_000017.10	c.794C>T p.(Ala265Val)	0.000007628	x	PM2, PP3Mod, PP2, PP4	Likely pathogenic
SCN4A	NM_000334.4 / NC_000017.10	c.3752A>G p.(Tyr1251Cys)	x	x	PM2, PP2, PP3, PP4	Uncertain significance
SCN4A	NM_000334.4 / NC_000017.10	c.3853_3855del p.(Phe1285del)	x	x	PM2, PM4, PP4	Uncertain significance
SCN4A	NM_000334.4 / NC_000017.10	c.4819G>A p.(Glu1607Lys)	0.000005932	0.000398	PM2, PM3, PP2, PP3	Likely pathogenic
TNNT3	NM_006757.4 / NC_000011.9	c.174_182del p.(Asp58_Lys61delinsGlu)	x	x	PS2, PM2, PM4	Likely pathogenic
TTN	NM_001267550.2 / NC_000002.11	c.3034C>T p.(Arg1012*)	0.000002542	x	PVS1, PM2, PM3	Likely pathogenic
TTN	NM_001267550.2 / NC_000002.11	c.6508G>C p.?	x	x	PVS1Mod, PM2, PP3, PP4	Likely pathogenic
TTN	NM_001267550.2 / NC_000002.11	c.34211_34212del p.(Tyr11404Cysfs*3)	x	x	PVS1, PM2	Likely pathogenic
TTN	NM_001267550.2 / NC_000002.11	c.36097dup p.(Arg12033Lysfs*7)	x	x	PVS1, PM2	Likely pathogenic
TTN	NM_001267550.2 / NC_000002.11	c.68824+2T>C p.?	x	x	PVS1, PM2	Likely pathogenic
TTN	NM_001267550.2 / NC_000002.11	c.88594G>A p.(Asp29532Asn)	x	x	PM2, PM3, PP3, PP4	Likely pathogenic
x - variant not present in the database; Czech database https://www.acgt.cz/en, https://database.acgt.cz (1257 samples in the database)
